# Supplementary material for: Enhancing Heart Rate-Based Estimation of Energy Expenditure and Exercise Intensity in Patients Post Stroke
Source: Bioengineering (Basel). 2024 Dec 10;11(12):1250. doi: 10.3390/bioengineering11121250 (PMC11673045; doi:10.3390/bioengineering11121250)
Supplement: Supplementary file 1 [file bioengineering-11-01250-s001.zip]

Archive with 2 entries (2 files):
- bioengineering-3303097-supplementary-1205 1.pdf
- bioengineering-3303097-supplementary-1205 1.xlsx
