# Supplementary material for: Enhancing Heart Rate-Based Estimation of Energy Expenditure and Exercise Intensity in Patients Post Stroke
Source: Bioengineering (Basel). 2024 Dec 10;11(12):1250. doi: 10.3390/bioengineering11121250 (PMC11673045; doi:10.3390/bioengineering11121250)
Supplement: Supplementary file 1 [file bioengineering-11-01250-s001.zip › bioengineering-3303097-supplementary-1205 1.xlsx]

## Sheet: Calculator
Estimated Relative Walking VO2 (wVO2) and Exercise Intensity Calculator (v1.0)
Inputs		Results
Heart Rate (BPM):	120	Estimated wVO2 (mL O2/kg/min):			17.5262
Weight (kg):	80
Height (cm):	180	Metabolic Equvalents (METs):			5.00748
Age (years):	80	Exercise Intensity:			Moderate
Sex:	Female
Instructions: 1) Modify cells B3 to B7 by entering subject-specific heart rate, weight, height, age, and sex. Be mindful of units. 2) Review estimations of wVO2, METs, and Exercise Intensity in cells F3 to F7.
